# Supplementary material for: Lanthanide and Ladder-Structured Polysilsesquioxane Composites for Transparent Color Conversion Layers
Source: Materials (Basel). 2023 Mar 22;16(6):2537. doi: 10.3390/ma16062537 (PMC10053414; doi:10.3390/ma16062537)
Supplement: Supplementary file 1 [file materials-16-02537-s001.zip]

Archive with 1 entries (1 files):
- materials-2193903-supplementary.pdf
